# Supplementary material for: PhenGenVar: A User-Friendly Genetic Variant Detection and Visualization Tool for Precision Medicine
Source: J Pers Med. 2022 Jun 12;12(6):959. doi: 10.3390/jpm12060959 (PMC9224645; doi:10.3390/jpm12060959)
Supplement: Supplementary file 1 [file jpm-12-00959-s001.zip]

Archive with 3 entries (3 files):
- PhenGenVar_Exom_Browser manual.pdf
- PhenGenVar_Genome_Browser manual.pdf
- Supplementary Figure S1.pdf
